# Supplementary material for: The Effectiveness of COVID-19 Vaccines During the Pre-Omicron and Omicron Periods: A Retrospective Test-Negative Case–Control Study
Source: Vaccines (Basel). 2024 Oct 31;12(11):1245. doi: 10.3390/vaccines12111245 (PMC11598972; doi:10.3390/vaccines12111245)
Supplement: Supplementary file 1 [file vaccines-12-01245-s001.zip]

Archive with 1 entries (1 files):
- vaccines-3279091-supplementary.pdf
